# Supplementary material for: Validation of an Eastern Armenian breast cancer health belief survey
Source: PLOS Glob Public Health. 2023 May 5;3(5):e0001849. doi: 10.1371/journal.pgph.0001849 (PMC10162547; doi:10.1371/journal.pgph.0001849)
Supplement: S1 File — (XLSX) [file pgph.0001849.s001.xlsx]

## Sheet: Original Data (Armenian)
Q3.2 Age	Q3.3	Q3.4	Q4.1	Q4.2	Q4.3	Q4.4	Q4.5	Q4.6	Q4.7	Q5.1	Q5.2	Q5.3	Q5.4	Q5.5	Q5.6	Q5.7	Q5.8	Q5.9	Q5.10	Q5.11	Q5.12	Q5.13	Q6.3_1	Q6.3_2	Q6.3_3	Q6.3_4	Q6.4_1	Q6.4_2	Q6.4_3	Q6.4_4	Q7.1_1	Q7.1_2	Q7.1_3	Q7.1_4	Q7.1_5	Q7.1_6	Q7.1_7	Q7.1_8	Q7.1_9	Q7.1_10	Q7.1_11	Q7.1_12	Q7.1_13	Q7.1_14	Q7.1_15	Q7.1_16	Q7.1_17	Q7.1_18	Q7.1_19
64	0	0	1	0			0			1	Վստահ չեմ	0		0					Մամոգրաֆիա	0	0	Շատ 4	3	3	3	1	5	5	5	5	1	1	1	1	2	1	1	1	1	1	1	1	1	1	1	1	1	1	1
64	0	0	1	1	30-40	0	0			1	Մամոգրաֆիա,Այլ	1	Անցած տարիներին մի քանի անգամ կատարվել է	0					Կրծքագեղձի մագնիսառեզոնանսային հետազոտություն ՄՌՏ (MRI, ՅԱՄԵՐ)	0	0	Համոզված չեմ/չգիտեմ	3	3	3	3	5	4	4	4	1	1	3	2	1	1	2	1	1	1	1	1	1	1	1	1	1	1	1
63	0	0	1	0			0			1	Մամոգրաֆիա	0		0					Մամոգրաֆիա	0	0	4	3	3	3	3	5	5	5	5	1	1	1	1	1	1	1	1	1	1	1	1	1	1	1	1	1	1	1
63	0	0	1	1	40-60	0	1	Վստահ չեմ	Վստահ չեմ	1	Մամոգրաֆիա,Կրծքագեղձի ուլտրաձայնային հետազոտություն,Կրծքագեղձի մագնիսառեզոնանսային հետազոտություն ՄՌՏ (MRI, ՅԱՄԵՐ),Կրծքագեղձի կլինիկական զննում բժշկի կողմից	0		0				1	Կրծքագեղձի ուլտրաձայնային հետազոտություն	0	0	Շատ 4	4	4	4	4	5	3	3	3	2	2	2	4	2	2	1	1	1	1	1	1	3	1	1	2	1	3	3
63	0	0	1	1	40-60	1	1	40-60	1	1	Մամոգրաֆիա,Կրծքագեղձի ուլտրաձայնային հետազոտություն	1	Անցած տարիներին մի քանի անգամ կատարվել է	1	Կրծքագեղձի ուլտրաձայնային հետազոտություն	Ավելի քիչ, քան մեկ տարի առաջ	Սքրինինգ եմ իրականացրել առանց իմ բժշկի պաշտոնական ուղեգրման	1	Կրծքագեղձի ուլտրաձայնային հետազոտություն	0	0	Շատ 4	4	4	4	4	4	4	4	4	1	1	1	5	1	1	1	1	2	1	1	1	2	1	1	1	1	1	1
62	0	0	1	0			0			1	Վստահ չեմ	0		0					Մամոգրաֆիա	0	0	Համոզված չեմ/չգիտեմ	1	1	1	1	1	1	1	1	1	1	5	5	5	5	1	5	3	5	5	1	5	5	5	5	5	5	5
62	0	0	1	0			1	40-60	Վստահ չեմ	1	Կրծքագեղձի ուլտրաձայնային հետազոտություն	0		0				0	Մամոգրաֆիա	0	0	Համոզված չեմ/չգիտեմ	3	3	3	3	5	5	5	5	1	3	3	3	1	1	1	1	1	1	1	3	1	3	3	1	1	1	1
61	0	0	1	0			1	Վստահ չեմ	1	0		1	Անցած տարիներին մի քանի անգամ կատարվել է	0					Մամոգրաֆիա	0	0	4	3	3	1	3	5	5	5	5	1	1	1	1	1	1	1	3	1	1	1	1	1	1	1	1	1	1	3
61	0	0	1	0			0			0		0		0				Վստահ չեմ	Կրծքագեղձի ուլտրաձայնային հետազոտություն	0	0	4	3	3	3	3	3	3	3	3	2	2	2	2	2	1	2	2	2	2	1	2	2	2	1	2	1	2	2
61	0	0	1	1			0			1	Մամոգրաֆիա	0		0				1	Մամոգրաֆիա	0	0	4	3	3	3	3	4	4	4	4	5	1	1	1	5	5	5	5	5	5	3	3	5	5	5	1	1	5	5
60	0	0	1	0			1	60-70	1	1	Կրծքագեղձի ինքնազննում	1	Ամեն տարի	0				0		0	1	Քիչ 4	1	1	1	1	4	4	4	4	1	3	4	1	4	4	4	1	2	2	2	1	1	1	2	1	1	1	1
60	0	0	1	1	60-70	1	0			1	Մամոգրաֆիա	1	Ամեն ամիս	0				0	Կրծքագեղձի ինքնազննում	0	0	1ին է	4	4	4	4	3	4	4	4	1	1	1	1	1	2	1	1	1	1	1	1	1	1	1	1	1	1	1
60	0	0	1	0			0			1	Մամոգրաֆիա,Կրծքագեղձի ուլտրաձայնային հետազոտություն,Կրծքագեղձի կլինիկական զննում բժշկի կողմից,Կրծքագեղձի ինքնազննում	1	Ամեն տարի	0				1	Կրծքագեղձի կլինիկական զննում բժշկի կողմից	0	0	Շատ 4	4	4	4	4	5	5	5	5	4	1	1	1	1	1	4	1	1	1	1	1	1	1	1	1	1	4	1
60	0	0	1	0			1	30-40	0	1	Մամոգրաֆիա,Կրծքագեղձի ուլտրաձայնային հետազոտություն	1	Գրեթե ամեն շաբաթ	0				Վստահ չեմ	Մամոգրաֆիա	0	0	4		2	3	2	4	5	5	3	2	1	3	1	4	1	1	1	1	1	1	1	4	1	1	1	1	1	1
59	0	0	1	0			1	60-70	1	1	Մամոգրաֆիա	1	Ամեն ամիս	0				Վստահ չեմ	Կրծքագեղձի ինքնազննում	1	1	4	3	3	4	4	5	4	4	3	2	1	2	2	2	2	4	2	2	2	2	2	5	4	4	1	1	5	2
59	0	0	1	0			1	40-60	1	1	Մամոգրաֆիա	0		0				1	Մամոգրաֆիա	0	0	4	3	3	3	3	4	4	4	4	5	1	3	1	5	4	4	4	4	4	1	1	4	4	4	4	4	1	4
58	0	0	1	0			0			0		0		0				Վստահ չեմ	Կրծքագեղձի մագնիսառեզոնանսային հետազոտություն ՄՌՏ (MRI, ՅԱՄԵՐ)	0	0	4	4	4	4	4	4	4	4	4	2	1	1	1	1	2	2	2	1	1	1	2	2	2	2	2	1	1	1
58	0	0	1	0			0			0		0		0				Վստահ չեմ	Մամոգրաֆիա	0	0	Համոզված չեմ/չգիտեմ	3	3	3	3	1	3	4	3	4	4	4	3	3	3	3	3	3	3	5	5	5	5	5	5	5	5	5
58	0	0	1	0			1	40-60	0	1	Մամոգրաֆիա	0		1	Մամոգրաֆիա	Երբեք		1	Մամոգրաֆիա	0	0	4	1	1	1	1	4	4	4	4	2	1	1	4	1	1	1	1	1	1	1	1	4	1	1	4	4	4	4
58	0	0	1	0			1	40-60	0	1	Մամոգրաֆիա	0		1	Մամոգրաֆիա	Ավելի քիչ, քան մեկ տարի առաջ	Այլ պատճառներով	1	Մամոգրաֆիա	0	0	4	1	1	1	1	4	4	4	4	5	5	1	4	1	1	1	1	1	1	1	1	1	1	1	1	1	1	1
57	0	0	1	0			0			1	Մամոգրաֆիա,Կրծքագեղձի ուլտրաձայնային հետազոտություն	1	Ամեն ամիս	0					Կրծքագեղձի կլինիկական զննում բժշկի կողմից	0	0	4	3	3	3	3	5	5	5	5	1	1	1	1	1	1	1	1	1	1	1	1	1	1	1	1	1	1	1
57	0	0	1	0			1	40-60	1	0		0		0				Վստահ չեմ	Կրծքագեղձի մագնիսառեզոնանսային հետազոտություն ՄՌՏ (MRI, ՅԱՄԵՐ)	0	0	Շատ 4	4	4	3	3					4	2	2	2	2	2	4	2	2	2	2	2	5	2	2	3	3	5	2
56	0	0	1	0			0			1	Վստահ չեմ	1	Գրեթե ամեն շաբաթ	0					Մամոգրաֆիա	0	0	Շատ 4	4	4	4	4	5	5	5	5	1	1	1	1	1	1	1	1	1	1	1	1	1	1	3	1	1	1	5
56	0	0	1	0			1	60-70	1	1	Մամոգրաֆիա,Կրծքագեղձի ուլտրաձայնային հետազոտություն	0		1	Մամոգրաֆիա,Կրծքագեղձի ուլտրաձայնային հետազոտություն	Ավելի քան 10 տարի առաջ	Ընտանիքի անդամը կամ ընկերը խորհուրդ են տվել սքրինինգ անցնել	1	Կրծքագեղձի ուլտրաձայնային հետազոտություն	1	0	4	5	4	4	4	5	4	4	5	2	2	2	2	3	2	4	2	2	4	2	2	2	2	2	3	4	5	3
56	0	0	1	1	Վստահ չեմ	0	1	40-60	1	1	Մամոգրաֆիա,Կրծքագեղձի ուլտրաձայնային հետազոտություն	1	Անցած տարիներին մի քանի անգամ կատարվել է					1	Կրծքագեղձի ուլտրաձայնային հետազոտություն	0	0	4	3	3	3	3	5	5	5	4	2	2	1	4	1	1	2	1	1	1	1	1	2	1	1	1	1	1	1
56	0	0	1	1	40-60	1	1	40-60	0	1	Մամոգրաֆիա	1	Անցած տարիներին մի քանի անգամ կատարվել է	1	Մամոգրաֆիա	Ավելի քան 10 տարի առաջ	Իմ բժիշկը խորհուրդ տվեց և ուղեգրեց ինձ կրծքագեղձի սքրինինգ հետազոտության	Վստահ չեմ	Մամոգրաֆիա	1	1	4	2	2	2	4	4	4	5	4	1	2	1	1	1	1	4	1	1	1	1	1	1	1	1	1	1	1	1
55	0	0	1	1	40-60	1	1	40-60	0	1	Մամոգրաֆիա	1	Անցած տարիներին մի քանի անգամ կատարվել է	1	Մամոգրաֆիա	2-5 տարի առաջ		1	Կրծքագեղձի ուլտրաձայնային հետազոտություն	0	0	Շատ 4	3	3	1	1	5	5	5	5	1	1	1	1	1	1	1	3	1	1	1	1	1	1	1	1	1	4	3
55	0	0	Վստահ չեմ	0			0			1	Կրծքագեղձի ինքնազննում	0		0					Կրծքագեղձի մագնիսառեզոնանսային հետազոտություն ՄՌՏ (MRI, ՅԱՄԵՐ)	0	0	Քիչ 4	3	3	3	3	1	3	3	2	5	3	4	3	2	2	4	5	5	5	5	2	5	3	5	2	2	5	2
55	0	0	1	0			0			0		0		0				Վստահ չեմ	Կրծքագեղձի կլինիկական զննում բժշկի կողմից	0	0	4	3	3	4	3	4	3	3	3	2	2	2	4	3	2	1	3	3	3	4	4	4	4	4	2	2	4	4
55	0	0	Վստահ չեմ	0						1	Կրծքագեղձի կլինիկական զննում բժշկի կողմից	0		0				Վստահ չեմ	Կրծքագեղձի կլինիկական զննում բժշկի կողմից	0	0	4	4	5	4	4	4	3	3	3	2	4	1	2	2	5	3	3	4	4	5	4	5	3	2	2	2	5	4
55	0	0	1	0			1	40-60	1	1	Մամոգրաֆիա	1	Գրեթե ամեն շաբաթ	0					Կրծքագեղձի մագնիսառեզոնանսային հետազոտություն ՄՌՏ (MRI, ՅԱՄԵՐ)	0	0	4	3	3	4	4	5	3	3	3	1	1	1	5	1	1	1	1	1	1	1	1	5	1	1	1	1	1	1
54	0	0	1	0			0			1	Մամոգրաֆիա	0		0					Մամոգրաֆիա	0	0	Շատ 4	4	4	3	4	4	4	4	4	1	1	1	1	3	1	1	1	1	1	1	5	5	1	1	1	1	3	1
53	0	0	1	0			0			0		0		1	Կրծքագեղձի ուլտրաձայնային հետազոտություն	2-5 տարի առաջ	Այլ պատճառներով	1	Կրծքագեղձի ուլտրաձայնային հետազոտություն	1	1	Շատ 4	3	3	3	3	5	5	5	3	1	1	1	1	1	4	1	1	1	1	1	1	5	3	4	3	3	1	1
53	0	0	1	0			1	30-40	1	0		1	Անցած տարիներին մի քանի անգամ կատարվել է	1	Մամոգրաֆիա	2-5 տարի առաջ	Իմ բժիշկը խորհուրդ տվեց և ուղեգրեց ինձ կրծքագեղձի սքրինինգ հետազոտության	1	Մամոգրաֆիա	1	1	4	1	1	1	1	5	5	5	5	5	1	1	1	1	1	1	1	1	1	1	1	1	1	1	1	1	5	1
53	0	0	Վստահ չեմ	0			1	40-60	Վստահ չեմ	1	Մամոգրաֆիա	0		0				Վստահ չեմ	Մամոգրաֆիա	0	0	Քիչ 4	3	3	3	3	3	4	3	4	4	3	3	2	1	1	3	3	3	4	3	4	4	4	4	3	3	4	3
53	0	0	1	0			0			1	Մամոգրաֆիա	1	Ամեն ամիս	0				0	Մամոգրաֆիա	1	1	4	4	4	4	3	5	4	5	4	1	3	1	4	1	1	1	1	1	1	1	1	2	1	3	1	1	1	1
52	0	0	1	1	30-40	0	1	60-70	1	1	Մամոգրաֆիա,Կրծքագեղձի ուլտրաձայնային հետազոտություն	0		1	Կրծքագեղձի ուլտրաձայնային հետազոտություն	Ավելի քան 10 տարի առաջ	Իմ բժիշկը խորհուրդ տվեց և ուղեգրեց ինձ կրծքագեղձի սքրինինգ հետազոտության	1	Մամոգրաֆիա	0	1	Շատ 4	4	4	4	4	5	5	5	5	1	1	1	1	1	1	1	1	1	1	1	1	1	1	1	1	1	1	1
52	0	0	1	0			0			1	Մամոգրաֆիա,Կրծքագեղձի ուլտրաձայնային հետազոտություն	1	Անցած տարիներին մի քանի անգամ կատարվել է	0					Կրծքագեղձի ուլտրաձայնային հետազոտություն	1	0	Շատ 4	4	4	4	4	5	5	5	5	2	1	1	2	4	1	5	1	1	1	1	1	1	1	1	1	1	1	1
52	0	0	1	1	30-40	1	1	40-60	1	1	Մամոգրաֆիա,Կրծքագեղձի մագնիսառեզոնանսային հետազոտություն ՄՌՏ (MRI, ՅԱՄԵՐ)	1	Անցած տարիներին մի քանի անգամ կատարվել է	0				1	Կրծքագեղձի մագնիսառեզոնանսային հետազոտություն ՄՌՏ (MRI, ՅԱՄԵՐ)	1	1	Շատ 4	1	1	5	4	5	4	5	4	1	1	5	5	1	5	5	1	5	5	1	5	1	1	5	1	1	1	1
52	0	0	1	0			1	30-40	1	1	Մամոգրաֆիա	0		0				1	Մամոգրաֆիա	0	0	Շատ 4	4	5	4	3	5	4	3	4	2	3	1	5	2	1	1	1	2	1	1	1	5	1	4	1	1	5	1
52	0	0	1	0			1	40-60	0	1	Մամոգրաֆիա,Կրծքագեղձի ուլտրաձայնային հետազոտություն	0		1	Մամոգրաֆիա	Անցյալ տարի	Այլ պատճառներով	1	Մամոգրաֆիա	0	0	4	3	3	3	3	4	4	4	2	3	1	1	3	1	1	3	4	1	1	1	1	1	1	1	1	1	1	1
52	0	0	0	0			0			1	Այլ	0		0				0	Կրծքագեղձի կլինիկական զննում բժշկի կողմից	0	0	1ին է	1	1	1	1	5	1	1	1	1	5	1	5	5	5	1	1	1	1	1	5	1	1	1	1	1	1	5
51	0	0	1	0			0			1	Մամոգրաֆիա,Կրծքագեղձի ուլտրաձայնային հետազոտություն,Կրծքագեղձի մագնիսառեզոնանսային հետազոտություն ՄՌՏ (MRI, ՅԱՄԵՐ),Կրծքագեղձի կլինիկական զննում բժշկի կողմից	0		0				Վստահ չեմ	Կրծքագեղձի ուլտրաձայնային հետազոտություն	0	0	Համոզված չեմ/չգիտեմ	3	3	3	3	5	3	3	3	2	2	2	4		2	2	2	2	2	2	1	1	1	1	2	2	1	1
51	0	0	1	1	30-40	1	1	60-70	1	1	Մամոգրաֆիա	0		1	Մամոգրաֆիա	2-5 տարի առաջ	Այլ պատճառներով	1	Մամոգրաֆիա	0	0	Շատ 4	4	4	4	4	5	5	5	5	1	1	1	4	1	1	1	1	1	1	1	1	1	1	1	1	1	1	1
50	0	0	1	1	Վստահ չեմ	0	1	70-ից հետո	0	1	Մամոգրաֆիա	1	Գրեթե ամեն շաբաթ	1	Մամոգրաֆիա	2-5 տարի առաջ	Սքրինինգ եմ իրականացրել առանց իմ բժշկի պաշտոնական ուղեգրման	1	Կրծքագեղձի ուլտրաձայնային հետազոտություն	1	1	Շատ 4	3	3	3	3	5	5	5	5	1	3	3	1	3	1	1	1	1	1	1	1	1	1	1	1	1	1	1
50	0	0	1	1	60-70	1	0			0		1	Ամեն տարի	0				1	Կրծքագեղձի կլինիկական զննում բժշկի կողմից	1	1	Շատ 4	1	1	1	1	5	5	5	5	1	2	1	4	1	1	4	2	1	1	1	1	1	1	1	1	1	4	1
50	0	0	1	1	30-40	0	1	40-60	0	1	Մամոգրաֆիա,Կրծքագեղձի ուլտրաձայնային հետազոտություն	1	Գրեթե ամեն շաբաթ	1	Կրծքագեղձի ուլտրաձայնային հետազոտություն	2-5 տարի առաջ	Այլ պատճառներով	1	Կրծքագեղձի ուլտրաձայնային հետազոտություն	0	1	4	3	3	3	3	4	4	4	4	4	1	1	1	1	1	1	1	1	1	1	1	1	1	1	1	1	1	1
49	0	0	1	1	30-40	0	1	40-60	Վստահ չեմ	0		0		0				Վստահ չեմ	Կրծքագեղձի կլինիկական զննում բժշկի կողմից	0	0	4	4	4	4	4	5	3	3	3	1	1	1	1	2	1	3	3	3	3	3	2	3	2	2	2	2	2	2
48	0	0	1	0			1	40-60	0	1	Մամոգրաֆիա,Կրծքագեղձի ուլտրաձայնային հետազոտություն,Կրծքագեղձի ինքնազննում	1	Ամեն ամիս	1	Մամոգրաֆիա,Կրծքագեղձի ուլտրաձայնային հետազոտություն	Անցյալ տարի	Իմ բժիշկը խորհուրդ տվեց և ուղեգրեց ինձ կրծքագեղձի սքրինինգ հետազոտության	1	Մամոգրաֆիա	1	1	Շատ 4	3	3	3	3	3	3	3	3	1	1	1	1	1	1	1	1	1	1	1	1	1	1	1	1	1	1	1
48	0	0	1	0			0			1	Մամոգրաֆիա	0		0					Մամոգրաֆիա	0	0	4	1	3	3	3	4	4	4	4	1	2	1	1	1	2	5	1	1	5	1	1	5	5	3	1	1	5	5
48	0	0	1	0			1	Մինչև 30	1	1	Մամոգրաֆիա	1	Ամեն տարի	0				Վստահ չեմ	Կրծքագեղձի ինքնազննում	1	0	4	1	1	4	3	5	5	5	5	5	5	1	1	1	1	5	1	1	5	1	5	5	1	1	1	1	1	5
47	0	0	1	0			0			0		1		0				0	Մամոգրաֆիա	0	0	Համոզված չեմ/չգիտեմ	1	3	4	4	5	5	5	3	5	1	1	1	2	5	5	5	1	5	1	1	5	5	5	3	1	1	2
47	0	0	1	0			0			1	Մամոգրաֆիա	0		0					Մամոգրաֆիա	0	0	Համոզված չեմ/չգիտեմ	1	1	1	1	4	4	3	4	1	1	1	1	1	1	1	1	1	3	1	1	1	1	1	1	1	1	1
47	0	0	1	0			0			1	Մամոգրաֆիա,Կրծքագեղձի ուլտրաձայնային հետազոտություն	1	Ամեն ամիս	0					Մամոգրաֆիա	1	1	Շատ 4	1	1	1	1	5	5	5	5	1	1	3	1	1	1	1	1	1	1	1	1	1	1	2	1	1	1	1
46	0	0	1	0			1	30-40	1	1	Մամոգրաֆիա,Կրծքագեղձի ուլտրաձայնային հետազոտություն	1	Անցած տարիներին մի քանի անգամ կատարվել է	1	Կրծքագեղձի ուլտրաձայնային հետազոտություն	2-5 տարի առաջ	Սքրինինգ եմ իրականացրել առանց իմ բժշկի պաշտոնական ուղեգրման	1	Կրծքագեղձի ուլտրաձայնային հետազոտություն	1	1	Շատ 4	1	1	1	1	4	5	5	5	1	1	1	1	1	1	1	1	1	1	1	1	1	1	1	1	1	1	1
46	0	0	1	1	60-70	1	1	60-70	1	1	Մամոգրաֆիա,Կրծքագեղձի ուլտրաձայնային հետազոտություն	1	Անցած տարիներին մի քանի անգամ կատարվել է	1	Մամոգրաֆիա,Կրծքագեղձի ուլտրաձայնային հետազոտություն	Ավելի քիչ, քան մեկ տարի առաջ	Իմ բժիշկը խորհուրդ տվեց և ուղեգրեց ինձ կրծքագեղձի սքրինինգ հետազոտության	1	Կրծքագեղձի ուլտրաձայնային հետազոտություն	1	1	Շատ 4	3	3	3	3	5	4	5	5	5	1	1	5	1	1	1	1	1	1	1	1	1	1	1	1	1	1	1
46	0	0	1	0			0			1	Կրծքագեղձի ուլտրաձայնային հետազոտություն,Կրծքագեղձի մագնիսառեզոնանսային հետազոտություն ՄՌՏ (MRI, ՅԱՄԵՐ)	1	Ամեն ամիս	0					Կրծքագեղձի ուլտրաձայնային հետազոտություն	0	0	Շատ 4	3	3	3	3	5	5	5	5	1	1	1	1	1	1	5	1	1	1	1	1	1	1	3	1	1	1	1
46	0	0	Վստահ չեմ	0			1	40-60	1	1	Մամոգրաֆիա	0		0					Կրծքագեղձի ուլտրաձայնային հետազոտություն	0	0	4	3	3	3	3	5	5	5	5	5	1	3	3	5	1	1	1	3	1	1	3	3	1	5	1	1	1	1
46	0	0	1	0			1	40-60	0	1	Մամոգրաֆիա,Կրծքագեղձի ուլտրաձայնային հետազոտություն	1	Ամեն ամիս	1	Մամոգրաֆիա,Կրծքագեղձի ուլտրաձայնային հետազոտություն	Ավելի քիչ, քան մեկ տարի առաջ	Իմ բժիշկը խորհուրդ տվեց և ուղեգրեց ինձ կրծքագեղձի սքրինինգ հետազոտության	1	Կրծքագեղձի ուլտրաձայնային հետազոտություն	1	1	Շատ 4	1	1	1	1	5	5	5	5	1	1	1	1	1	1	1	1	1	1	1	1	1	1	1	1	1	1	1
46	0	0	Վստահ չեմ	0			1	30-40	1	0		1	Անցած տարիներին մի քանի անգամ կատարվել է	0				Վստահ չեմ	Կրծքագեղձի ինքնազննում	0	0	Համոզված չեմ/չգիտեմ	3	3	3	1	4	3	3	3	4	3	2	3	4	3	4	4	3	2	2	2	4	4	2	3	3	5	5
46	0	0	1	1	40-60	0	1	40-60	Վստահ չեմ	1	Կրծքագեղձի ուլտրաձայնային հետազոտություն	1	Անցած տարիներին մի քանի անգամ կատարվել է	0				1	Մամոգրաֆիա	0	0	Շատ 4	3	3	3	3	5	5	4	4	1	1	1	5	1	1	5	1	1	1	1	1	5	1	1	1	1	1	1
45	0	0	1	0			0			0		0		0						0	0	Շատ 4	3	3	3	3	5	5	5	5	1	1	1	1	4	1	1	1	1	1	1	1	1	1	3	1	1	1	1
45	0	0	1	0			1	40-60	1	0		0		0					Մամոգրաֆիա	0	1	4	3	3	4	3	4	4	3	4	1	4	1	4	1	1	1	1	1	1	1	1	1	1	1	2	1	1	1
45	0	0	1	0			1	60-70	0	1	Կրծքագեղձի ինքնազննում	1	Ամեն ամիս	0					Կրծքագեղձի ուլտրաձայնային հետազոտություն	0	0	Շատ 4	1	1	4	3	5	5	5	4	5	1	5	1	1	1	5	1	1	1	1	1	1	1	1	1	1	5	1
45	0	0	1	0			0			1	Մամոգրաֆիա	0		0					Կրծքագեղձի կլինիկական զննում բժշկի կողմից	0	0	4	3	3	3	3	5	5	4	4	3	1	4	4	3	1	1	1	1	1	1	1	1	1	1	1	1	1	1
45	0	0	Վստահ չեմ	0			0			1	Մամոգրաֆիա	0		0				Վստահ չեմ	Կրծքագեղձի կլինիկական զննում բժշկի կողմից	0	0	Շատ 4	3	4	4	3	4	3	1	1	2	3	2	2	2	1	4	3	4	3	1	1	1	1	1	1	1	1	3
44	0	0	1	0			0			1	Մամոգրաֆիա,Կրծքագեղձի ուլտրաձայնային հետազոտություն	0		0				0	Մամոգրաֆիա	0	0	Շատ 4	3	3	3	2	5	5	5	5	1	1	1	1	1	1	1	1	1	1	1	1	1	1	1	1	1	1	1
44	0	0	1	0			1	40-60	1	1	Մամոգրաֆիա,Կրծքագեղձի ուլտրաձայնային հետազոտություն	1	Անցած տարիներին մի քանի անգամ կատարվել է	1	Մամոգրաֆիա	Ավելի քիչ, քան մեկ տարի առաջ	Իմ բժիշկը խորհուրդ տվեց և ուղեգրեց ինձ կրծքագեղձի սքրինինգ հետազոտության	1	Մամոգրաֆիա	1	1	Շատ 4	1	3	3	3	4	3	3	3	1	1	4	4	1	1	5	1	1	1	1	1	1	1	1	1	1	5	1
43	0	0	1	0			0			1	Մամոգրաֆիա	1	Ամեն տարի	0					Կրծքագեղձի ուլտրաձայնային հետազոտություն	0	0	Շատ 4	3	3	3	1	5	5	5	5	1	1	1	1	1	1	1	1	1	1	1	3	4	1	1	1	1	1	1
42	0	0	1	0			1	30-40	0	1	Մամոգրաֆիա	1	Ամեն ամիս	0				1	Կրծքագեղձի ուլտրաձայնային հետազոտություն	0	0	4	3	3	3	3	5	5	2	5	1	4	1	1	1	1	4	1	1	1	1	1	1	1	1	1	1	1	1
42	0	0	1	0			1	40-60	0	1	Մամոգրաֆիա,Կրծքագեղձի ուլտրաձայնային հետազոտություն	0		0				Վստահ չեմ	Կրծքագեղձի ուլտրաձայնային հետազոտություն	0	0	4	3	3	3	3	4	3	3	3	2	2	1	1	3	2	2	4	3	3	3	3	3	3	3	3	3	4	3
41	0	0	1	0			0			1	Մամոգրաֆիա	1	Անցած տարիներին մի քանի անգամ կատարվել է	0					Մամոգրաֆիա	0	0	Շատ 4	3	2	1	1	5	5	5	5	1	1	1	1	1	1	1	1	1	1	1	1	1	1	1	1	1	1	1
41	0	0	1	1	60-70	1	1	40-60	0	1	Մամոգրաֆիա,Կրծքագեղձի ուլտրաձայնային հետազոտություն,Կրծքագեղձի մագնիսառեզոնանսային հետազոտություն ՄՌՏ (MRI, ՅԱՄԵՐ)	1	Ամեն ամիս	0					Կրծքագեղձի կլինիկական զննում բժշկի կողմից	0	0	Շատ 4	2	2	2	2	4	3	4	3	4	4	3	3	3	4	4	4	4	4	2	2	2	3	2	2	2	2	3
41	0	0	1	0			1	40-60	0	1	Մամոգրաֆիա	1	Անցած տարիներին մի քանի անգամ կատարվել է	1	Մամոգրաֆիա	Անցյալ տարի	Իմ բժիշկը խորհուրդ տվեց և ուղեգրեց ինձ կրծքագեղձի սքրինինգ հետազոտության	Վստահ չեմ	Մամոգրաֆիա	0	0	Շատ 4	2	2	1	2	5	4	3	4	1	3	3	1	4	4	4	1	1	1	1	1	1	1	4	1	1	1	1
41	0	0	1	0			0			1	Մամոգրաֆիա,Կրծքագեղձի ուլտրաձայնային հետազոտություն,Կրծքագեղձի ինքնազննում	1	Անցած տարիներին մի քանի անգամ կատարվել է	0					Մամոգրաֆիա	1	0	Համոզված չեմ/չգիտեմ	1	1	1	1	4	5	5	5	1	1	1	3	3	4	1	1	1	1	1	1	4	1	1	1	1	4	1
41	0	0	1	0			1	40-60	0	1	Մամոգրաֆիա,Կրծքագեղձի ուլտրաձայնային հետազոտություն	0		0				Վստահ չեմ	Մամոգրաֆիա	0	0	4	1	1	1	1	5	5	4	5	3	3	1	1	3	1	1	1	1	1	1	1	1	1	1	1	1	1	1
40	0	0	1	0			0			1	Վստահ չեմ	1	Անցած տարիներին մի քանի անգամ կատարվել է	1	Մամոգրաֆիա	2-5 տարի առաջ	Այլ պատճառներով	1	Մամոգրաֆիա	0	0	Շատ 4	3	3	3	3	5	5	5	5	1	1	1	1	1	1	1	1	4	1	4	1	1	1	1	1	1	1	1
40	0	0	1	1	60-70		0			1	Մամոգրաֆիա,Կրծքագեղձի ուլտրաձայնային հետազոտություն	0		0				1	Կրծքագեղձի ուլտրաձայնային հետազոտություն	0	0	Շատ 4	3	3	3	3	4	5	5	5	3	1	1	5	3	1	1	5	1	5	1	1	5	1	1	1	1	1	1
40	0	0	1	0			1	40-60	1	1	Մամոգրաֆիա,Կրծքագեղձի ուլտրաձայնային հետազոտություն	1	Անցած տարիներին մի քանի անգամ կատարվել է	0					Կրծքագեղձի մագնիսառեզոնանսային հետազոտություն ՄՌՏ (MRI, ՅԱՄԵՐ)	1	1	Քիչ 4	2	2	2	2	5	5	5	5	1	1	3	1	1	1	1	1	1	4	1	5	1	1	1	1	1	1	1
40	0	0	1	0			1	40-60	0	1	Մամոգրաֆիա,Կրծքագեղձի ուլտրաձայնային հետազոտություն,Կրծքագեղձի կլինիկական զննում բժշկի կողմից,Կրծքագեղձի ինքնազննում	1	Անցած տարիներին մի քանի անգամ կատարվել է	1	Մամոգրաֆիա	2-5 տարի առաջ	Իմ բժիշկը խորհուրդ տվեց և ուղեգրեց ինձ կրծքագեղձի սքրինինգ հետազոտության	1	Մամոգրաֆիա		1	Շատ 4	4	4	4	4	5	5	5	4	1	1	1	4	1	1	3	1	1	1	1	1	1	1	1	1	1	5	1
40	0	0	1	0			1	40-60	1	1	Վստահ չեմ	0		0					Կրծքագեղձի կլինիկական զննում բժշկի կողմից	0	0	Շատ 4	3	3	3	3	5	5	5	5	1	1	1	1	1	1	1	1	1	2	1	1	1	1	1	1	1	1	1
40	0	0	1	0			1	40-60	0	1	Մամոգրաֆիա	1	Անցած տարիներին մի քանի անգամ կատարվել է	0					Կրծքագեղձի կլինիկական զննում բժշկի կողմից	1	0	Շատ 4	3	3	3	3	5	5	5	5	3	1	1	1	1	1	1	1	1	1	1	1	1	1	1	1	1	1	1
40	0	0	1	0			0			0		0		0				Վստահ չեմ	Կրծքագեղձի մագնիսառեզոնանսային հետազոտություն ՄՌՏ (MRI, ՅԱՄԵՐ)	0	0	Շատ 4	3	3	3	3	2	4	4	4	1	2	1	2	2	2	3	3	2	2	2	2	5	3	2	2	1	5	2
40	0	0	1	0			1	40-60	0	1	Մամոգրաֆիա	1	Ամեն ամիս	0				1	Մամոգրաֆիա	0	0	4	5	5	5	5	4	5	5	4	4	1	1	1	1	1	1	1	1	1	1	1	1	1	1	1	1	1	1
39	0	0	1	0			1	30-40	0	1	Կրծքագեղձի ուլտրաձայնային հետազոտություն	1	Ամեն ամիս	0				0	Կրծքագեղձի ուլտրաձայնային հետազոտություն	0	0	4	1	1	1	1	5	5	5	5	3	1	1	4	4	4	1	1	1	1	1	1	1	1	1	1	1	1	1
39	0	0	1	0			1	Վստահ չեմ	0	1	Կրծքագեղձի ուլտրաձայնային հետազոտություն,Կրծքագեղձի մագնիսառեզոնանսային հետազոտություն ՄՌՏ (MRI, ՅԱՄԵՐ)	0		1	Կրծքագեղձի ուլտրաձայնային հետազոտություն	2-5 տարի առաջ	Այլ պատճառներով	1	Կրծքագեղձի ուլտրաձայնային հետազոտություն	0	0	4	4	4	4	4	5	5	4	4	1	1	1	4	2	1	3	2	2	2	2	2	2	2	1	1	1	1	1
39	0	0	Վստահ չեմ	0			0			1	Մամոգրաֆիա	1	Ամեն տարի	0				Վստահ չեմ	Կրծքագեղձի կլինիկական զննում բժշկի կողմից	0	0	Շատ 4	3	3	4	3	4	4	1	1	2	4	3	4	3	2	4	4	3		5	4	5	3	2	5	3	5	4
39	0	0	1	0			1	40-60	1	1	Մամոգրաֆիա,Կրծքագեղձի ինքնազննում	1	Ամեն ամիս	0				Վստահ չեմ	Կրծքագեղձի ինքնազննում	0	0	Համոզված չեմ/չգիտեմ	3	3	3	4	5	5	3	1	2	2	2	2	2	2	4	1	3	1	3	2	5	4	3	1	1	4	1
38	0	0	1	1	30-40	0	1	40-60	0	1	Վստահ չեմ	0		0				1	Կրծքագեղձի ուլտրաձայնային հետազոտություն	0	0	4	1	1	1	1	3	3	3	3	3	5	3	4	3	5	1	3	4	3	1	3	5	5	5	1	3	5	5
38	0	0	1	0			0			0		1	Անցած տարիներին մի քանի անգամ կատարվել է	1	Մամոգրաֆիա,Կրծքագեղձի ուլտրաձայնային հետազոտություն,Կրծքագեղձի մագնիսառեզոնանսային հետազոտություն ՄՌՏ (MRI, ՅԱՄԵՐ),Կրծքագեղձի ինքնազննում	Երբեք		0	Կրծքագեղձի մագնիսառեզոնանսային հետազոտություն ՄՌՏ (MRI, ՅԱՄԵՐ)	0	0	4	1	1	1	1	5	4	3	4	3	1	1	3	1	1	3	3	1	1	1	5	2	3	1	1	1	1	1
37	0	0	1	0			0			1	Վստահ չեմ	0		0						0	0	Համոզված չեմ/չգիտեմ	1	1	1	1	5	5	5	5	1	1	1	1	1	1	1	1	1	1	1	1	1	1	1	1	1	1	1
37	0	0	1	0			0			1	Մամոգրաֆիա,Կրծքագեղձի ուլտրաձայնային հետազոտություն	1	Գրեթե ամեն շաբաթ					0	Մամոգրաֆիա	1	1	Շատ 4	2	2	1	1	4	5	5	4	1	1	1	1	1	1	1	1	1	1	1	1	1	1	1	1	1	1	1
37	0	0	1	0			1	Վստահ չեմ	Վստահ չեմ	0		0		0				Վստահ չեմ	Կրծքագեղձի ուլտրաձայնային հետազոտություն	0	0	Համոզված չեմ/չգիտեմ	3	3	3	3	3	3	3	3	2	2	2	2	2	3	3	3	2	2	2	2	2	2	2	2	2		1
37	0	0	1	1	30-40	1	1	40-60	0	1	Մամոգրաֆիա	1	Անցած տարիներին մի քանի անգամ կատարվել է	0				Վստահ չեմ	Մամոգրաֆիա	0	0	4	4	4	4	4	4	4	5	4	1	1	1	1	2	1	4	1	1	1	1	2	2	1	2	1	1	1	1
36	0	0	1	0			0			1	Մամոգրաֆիա,Կրծքագեղձի ուլտրաձայնային հետազոտություն	1	Ամեն ամիս	0					Մամոգրաֆիա	0	0	Շատ 4	1	1	2	1	5	5	5	5	1	1	1	1	1	1	1	1	1	1	1	1	1	1	1	1	1	1	1
36	0	0	1	0			0			1	Մամոգրաֆիա	1	Ամեն ամիս	0					Կրծքագեղձի ուլտրաձայնային հետազոտություն	0	0	Շատ 4	3	3	3	3	5	5	5	5	5	1	1	1	1	1	1	1	1	1	1	1	1	1	1	1	1	1	1
36	0	0	1	0			0			1	Մամոգրաֆիա	1	Ամեն տարի	0					Մամոգրաֆիա	1	1	Շատ 4	5	5	5	5	5	5	5	5	1	1	1	1	1	1	1	1	1	1	1	1	1	1	1	1	1	1	1
36	0	0	1	0			0			1	Մամոգրաֆիա	0		0					Կրծքագեղձի ուլտրաձայնային հետազոտություն	0	0	4	1	1	1	1	4	5	5	5	4	1	1	1	1	1	1	1	4	4	1	1	1	1	1	1	1	4	1
36	0	0	1	1	30-40	0	1	40-60	1	1	Մամոգրաֆիա,Կրծքագեղձի ուլտրաձայնային հետազոտություն,Կրծքագեղձի մագնիսառեզոնանսային հետազոտություն ՄՌՏ (MRI, ՅԱՄԵՐ)	1	Անցած տարիներին մի քանի անգամ կատարվել է	1	Մամոգրաֆիա	Անցյալ տարի	Իմ բժիշկը խորհուրդ տվեց և ուղեգրեց ինձ կրծքագեղձի սքրինինգ հետազոտության	1	Մամոգրաֆիա	1	1	Շատ 4	3	3	3	3	4	4	5	4	1	1	1	5	1	1	1	1	1	1	1	1	1	1	1	1	1	5	1
36	0	0	1	0			1	70-ից հետո	0	1	Մամոգրաֆիա,Կրծքագեղձի ուլտրաձայնային հետազոտություն	1	Ամեն ամիս	1	Մամոգրաֆիա,Կրծքագեղձի ուլտրաձայնային հետազոտություն	Անցյալ տարի	Իմ բժիշկը խորհուրդ տվեց և ուղեգրեց ինձ կրծքագեղձի սքրինինգ հետազոտության	1	Կրծքագեղձի ուլտրաձայնային հետազոտություն	1	1	Շատ 4	4	4	4	4	4	4	4	4	1	1	1	4	1	1	1	1	1	1	1	1	1	1	1	1	1	5	1
36	0	0	1	0			1	40-60	1	1	Մամոգրաֆիա,Կրծքագեղձի ուլտրաձայնային հետազոտություն	0		1	Կրծքագեղձի ուլտրաձայնային հետազոտություն	Անցյալ տարի	Այլ պատճառներով	1	Կրծքագեղձի ուլտրաձայնային հետազոտություն	1	0	4	2	3	3	3	5	4	4	4	1	2	1	5	2	1	1	1	1	1	1	1	4	1	1	1	1	1	1
35	0	0	1	0			0			0		0		0					Մամոգրաֆիա	0	0	4					5	5	5	5	1	1	1	1	1	1	1	1	1	1	1	1	1	1	1	1	1	1	1
35	0	0	1	1	40-60	1	1	40-60	0	1	Մամոգրաֆիա,Կրծքագեղձի ուլտրաձայնային հետազոտություն	0		1	Կրծքագեղձի ուլտրաձայնային հետազոտություն	Ավելի քիչ, քան մեկ տարի առաջ	Իմ բժիշկը խորհուրդ տվեց և ուղեգրեց ինձ կրծքագեղձի սքրինինգ հետազոտության	1	Կրծքագեղձի ուլտրաձայնային հետազոտություն	1	1	Շատ 4	1	1	1	1	5	5	5	5	1	1	1	1	1	1	1	1	1	1	1	1	1	1	1	1	1	1	1
[truncated: 34 more columns]

## Sheet: Data - English Translated
Q3.2	Q3.3	Q3.4	Q4.1	Q4.2	Q4.3	Q4.4	Q4.5	Q4.6	Q4.7	Q5.1	Q5.2	Q5.3	Q5.4	Q5.5	Q5.6	Q5.7	Q5.8	Q5.9	Q5.10	Q5.11	Q5.12	Q5.13	Q6.3_1	Q6.3_2	Q6.3_3	Q6.3_4	Q6.4_1	Q6.4_2	Q6.4_3	Q6.4_4	Q7.1_1	Q7.1_2	Q7.1_3	Q7.1_4	Q7.1_5	Q7.1_6	Q7.1_7	Q7.1_8	Q7.1_9	Q7.1_10	Q7.1_11	Q7.1_12	Q7.1_13	Q7.1_14	Q7.1_15	Q7.1_16	Q7.1_17	Q7.1_18	Q7.1_19
64	0	0	1	0			0			1	I am not sure	0		0					Mammography	0	0	A lot of 4	3	3	3	1	5	5	5	5	1	1	1	1	2	1	1	1	1	1	1	1	1	1	1	1	1	1	1
64	0	0	1	1	30-40	0	0			1	Mammography, Other	1	It has been done several times in the past years	0					Breast magnetic resonance examination MRI (MRI, YAMER)	0	0	Not sure/I don't know	3	3	3	3	5	4	4	4	1	1	3	2	1	1	2	1	1	1	1	1	1	1	1	1	1	1	1
63	0	0	1	0			0			1	Mammography	0		0					Mammography	0	0	4	3	3	3	3	5	5	5	5	1	1	1	1	1	1	1	1	1	1	1	1	1	1	1	1	1	1	1
63	0	0	1	1	40-60	0	1	I am not sure	I am not sure	1	Mammography, breast ultrasound, breast magnetic resonance MRI (MRI, YAMER), breast clinical examination by a doctor	0		0				1	Breast ultrasound	0	0	A lot of 4	4	4	4	4	5	3	3	3	2	2	2	4	2	2	1	1	1	1	1	1	3	1	1	2	1	3	3
63	0	0	1	1	40-60	1	1	40-60	1	1	Mammography, breast ultrasound examination	1	It has been done several times in the past years	1	Breast ultrasound	Less than a year ago	I had the screening done without a formal referral from my doctor	1	Breast ultrasound	0	0	A lot of 4	4	4	4	4	4	4	4	4	1	1	1	5	1	1	1	1	2	1	1	1	2	1	1	1	1	1	1
62	0	0	1	0			0			1	I am not sure	0		0					Mammography	0	0	Not sure/I don't know	1	1	1	1	1	1	1	1	1	1	5	5	5	5	1	5	3	5	5	1	5	5	5	5	5	5	5
62	0	0	1	0			1	40-60	I am not sure	1	Breast ultrasound	0		0				0	Mammography	0	0	Not sure/I don't know	3	3	3	3	5	5	5	5	1	3	3	3	1	1	1	1	1	1	1	3	1	3	3	1	1	1	1
61	0	0	1	0			1	I am not sure	1	0		1	It has been done several times in the past years	0					Mammography	0	0	4	3	3	1	3	5	5	5	5	1	1	1	1	1	1	1	3	1	1	1	1	1	1	1	1	1	1	3
61	0	0	1	0			0			0		0		0				I am not sure	Breast ultrasound	0	0	4	3	3	3	3	3	3	3	3	2	2	2	2	2	1	2	2	2	2	1	2	2	2	1	2	1	2	2
61	0	0	1	1			0			1	Mammography	0		0				1	Mammography	0	0	4	3	3	3	3	4	4	4	4	5	1	1	1	5	5	5	5	5	5	3	3	5	5	5	1	1	5	5
60	0	0	1	0			1	60-70	1	1	Breast self-examination	1	Every year	0				0		0	1	A little past 4	1	1	1	1	4	4	4	4	1	3	4	1	4	4	4	1	2	2	2	1	1	1	2	1	1	1	1
60	0	0	1	1	60-70	1	0			1	Mammography	1	Every month	0				0	Breast self-examination	0	0	It's the 1st	4	4	4	4	3	4	4	4	1	1	1	1	1	2	1	1	1	1	1	1	1	1	1	1	1	1	1
60	0	0	1	0			0			1	Mammography, Breast ultrasound examination, Breast clinical examination by a doctor, Breast self-examination	1	Every year	0				1	Clinical examination of the breast by a doctor	0	0	A lot of 4	4	4	4	4	5	5	5	5	4	1	1	1	1	1	4	1	1	1	1	1	1	1	1	1	1	4	1
60	0	0	1	0			1	30-40	0	1	Mammography, breast ultrasound examination	1	Almost every week	0				I am not sure	Mammography	0	0	4		2	3	2	4	5	5	3	2	1	3	1	4	1	1	1	1	1	1	1	4	1	1	1	1	1	1
59	0	0	1	0			1	60-70	1	1	Mammography	1	Every month	0				I am not sure	Breast self-examination	1	1	4	3	3	4	4	5	4	4	3	2	1	2	2	2	2	4	2	2	2	2	2	5	4	4	1	1	5	2
59	0	0	1	0			1	40-60	1	1	Mammography	0		0				1	Mammography	0	0	4	3	3	3	3	4	4	4	4	5	1	3	1	5	4	4	4	4	4	1	1	4	4	4	4	4	1	4
58	0	0	1	0			0			0		0		0				I am not sure	Breast magnetic resonance examination MRI (MRI, YAMER)	0	0	4	4	4	4	4	4	4	4	4	2	1	1	1	1	2	2	2	1	1	1	2	2	2	2	2	1	1	1
58	0	0	1	0			0			0		0		0				I am not sure	Mammography	0	0	Not sure/I don't know	3	3	3	3	1	3	4	3	4	4	4	3	3	3	3	3	3	3	5	5	5	5	5	5	5	5	5
58	0	0	1	0			1	40-60	0	1	Mammography	0		1	Mammography	Never		1	Mammography	0	0	4	1	1	1	1	4	4	4	4	2	1	1	4	1	1	1	1	1	1	1	1	4	1	1	4	4	4	4
58	0	0	1	0			1	40-60	0	1	Mammography	0		1	Mammography	Less than a year ago	For other reasons	1	Mammography	0	0	4	1	1	1	1	4	4	4	4	5	5	1	4	1	1	1	1	1	1	1	1	1	1	1	1	1	1	1
57	0	0	1	0			0			1	Mammography, breast ultrasound examination	1	Every month	0					Clinical examination of the breast by a doctor	0	0	4	3	3	3	3	5	5	5	5	1	1	1	1	1	1	1	1	1	1	1	1	1	1	1	1	1	1	1
57	0	0	1	0			1	40-60	1	0		0		0				I am not sure	Breast magnetic resonance examination MRI (MRI, YAMER)	0	0	A lot of 4	4	4	3	3					4	2	2	2	2	2	4	2	2	2	2	2	5	2	2	3	3	5	2
56	0	0	1	0			0			1	I am not sure	1	Almost every week	0					Mammography	0	0	A lot of 4	4	4	4	4	5	5	5	5	1	1	1	1	1	1	1	1	1	1	1	1	1	1	3	1	1	1	5
56	0	0	1	0			1	60-70	1	1	Mammography, breast ultrasound examination	0		1	Mammography, breast ultrasound examination	More than 10 years ago	A family member or friend recommended screening	1	Breast ultrasound	1	0	4	5	4	4	4	5	4	4	5	2	2	2	2	3	2	4	2	2	4	2	2	2	2	2	3	4	5	3
56	0	0	1	1	I am not sure	0	1	40-60	1	1	Mammography, breast ultrasound examination	1	It has been done several times in the past years					1	Breast ultrasound	0	0	4	3	3	3	3	5	5	5	4	2	2	1	4	1	1	2	1	1	1	1	1	2	1	1	1	1	1	1
56	0	0	1	1	40-60	1	1	40-60	0	1	Mammography	1	It has been done several times in the past years	1	Mammography	More than 10 years ago	My doctor recommended and referred me for breast screening	I am not sure	Mammography	1	1	4	2	2	2	4	4	4	5	4	1	2	1	1	1	1	4	1	1	1	1	1	1	1	1	1	1	1	1
55	0	0	1	1	40-60	1	1	40-60	0	1	Mammography	1	It has been done several times in the past years	1	Mammography	2-5 years ago		1	Breast ultrasound	0	0	A lot of 4	3	3	1	1	5	5	5	5	1	1	1	1	1	1	1	3	1	1	1	1	1	1	1	1	1	4	3
55	0	0	I am not sure	0			0			1	Breast self-examination	0		0					Breast magnetic resonance examination MRI (MRI, YAMER)	0	0	A little past 4	3	3	3	3	1	3	3	2	5	3	4	3	2	2	4	5	5	5	5	2	5	3	5	2	2	5	2
55	0	0	1	0			0			0		0		0				I am not sure	Clinical examination of the breast by a doctor	0	0	4	3	3	4	3	4	3	3	3	2	2	2	4	3	2	1	3	3	3	4	4	4	4	4	2	2	4	4
55	0	0	I am not sure	0						1	Clinical examination of the breast by a doctor	0		0				I am not sure	Clinical examination of the breast by a doctor	0	0	4	4	5	4	4	4	3	3	3	2	4	1	2	2	5	3	3	4	4	5	4	5	3	2	2	2	5	4
55	0	0	1	0			1	40-60	1	1	Mammography	1	Almost every week	0					Breast magnetic resonance examination MRI (MRI, YAMER)	0	0	4	3	3	4	4	5	3	3	3	1	1	1	5	1	1	1	1	1	1	1	1	5	1	1	1	1	1	1
54	0	0	1	0			0			1	Mammography	0		0					Mammography	0	0	A lot of 4	4	4	3	4	4	4	4	4	1	1	1	1	3	1	1	1	1	1	1	5	5	1	1	1	1	3	1
53	0	0	1	0			0			0		0		1	Breast ultrasound	2-5 years ago	For other reasons	1	Breast ultrasound	1	1	A lot of 4	3	3	3	3	5	5	5	3	1	1	1	1	1	4	1	1	1	1	1	1	5	3	4	3	3	1	1
53	0	0	1	0			1	30-40	1	0		1	It has been done several times in the past years	1	Mammography	2-5 years ago	My doctor recommended and referred me for breast screening	1	Mammography	1	1	4	1	1	1	1	5	5	5	5	5	1	1	1	1	1	1	1	1	1	1	1	1	1	1	1	1	5	1
53	0	0	I am not sure	0			1	40-60	I am not sure	1	Mammography	0		0				I am not sure	Mammography	0	0	A little past 4	3	3	3	3	3	4	3	4	4	3	3	2	1	1	3	3	3	4	3	4	4	4	4	3	3	4	3
53	0	0	1	0			0			1	Mammography	1	Every month	0				0	Mammography	1	1	4	4	4	4	3	5	4	5	4	1	3	1	4	1	1	1	1	1	1	1	1	2	1	3	1	1	1	1
52	0	0	1	1	30-40	0	1	60-70	1	1	Mammography, breast ultrasound examination	0		1	Breast ultrasound	More than 10 years ago	My doctor recommended and referred me for breast screening	1	Mammography	0	1	A lot of 4	4	4	4	4	5	5	5	5	1	1	1	1	1	1	1	1	1	1	1	1	1	1	1	1	1	1	1
52	0	0	1	0			0			1	Mammography, breast ultrasound examination	1	It has been done several times in the past years	0					Breast ultrasound	1	0	A lot of 4	4	4	4	4	5	5	5	5	2	1	1	2	4	1	5	1	1	1	1	1	1	1	1	1	1	1	1
52	0	0	1	1	30-40	1	1	40-60	1	1	Mammography, magnetic resonance examination of the breast MRI (MRI, YAMER)	1	It has been done several times in the past years	0				1	Breast magnetic resonance examination MRI (MRI, YAMER)	1	1	A lot of 4	1	1	5	4	5	4	5	4	1	1	5	5	1	5	5	1	5	5	1	5	1	1	5	1	1	1	1
52	0	0	1	0			1	30-40	1	1	Mammography	0		0				1	Mammography	0	0	A lot of 4	4	5	4	3	5	4	3	4	2	3	1	5	2	1	1	1	2	1	1	1	5	1	4	1	1	5	1
52	0	0	1	0			1	40-60	0	1	Mammography, breast ultrasound examination	0		1	Mammography	Last year	For other reasons	1	Mammography	0	0	4	3	3	3	3	4	4	4	2	3	1	1	3	1	1	3	4	1	1	1	1	1	1	1	1	1	1	1
52	0	0	0	0			0			1	Other	0		0				0	Clinical examination of the breast by a doctor	0	0	It's the 1st	1	1	1	1	5	1	1	1	1	5	1	5	5	5	1	1	1	1	1	5	1	1	1	1	1	1	5
51	0	0	1	0			0			1	Mammography, breast ultrasound, breast magnetic resonance MRI (MRI, YAMER), breast clinical examination by a doctor	0		0				I am not sure	Breast ultrasound	0	0	Not sure/I don't know	3	3	3	3	5	3	3	3	2	2	2	4		2	2	2	2	2	2	1	1	1	1	2	2	1	1
51	0	0	1	1	30-40	1	1	60-70	1	1	Mammography	0		1	Mammography	2-5 years ago	For other reasons	1	Mammography	0	0	A lot of 4	4	4	4	4	5	5	5	5	1	1	1	4	1	1	1	1	1	1	1	1	1	1	1	1	1	1	1
50	0	0	1	1	I am not sure	0	1	After 70	0	1	Mammography	1	Almost every week	1	Mammography	2-5 years ago	I had the screening done without a formal referral from my doctor	1	Breast ultrasound	1	1	A lot of 4	3	3	3	3	5	5	5	5	1	3	3	1	3	1	1	1	1	1	1	1	1	1	1	1	1	1	1
50	0	0	1	1	60-70	1	0			0		1	Every year	0				1	Clinical examination of the breast by a doctor	1	1	A lot of 4	1	1	1	1	5	5	5	5	1	2	1	4	1	1	4	2	1	1	1	1	1	1	1	1	1	4	1
50	0	0	1	1	30-40	0	1	40-60	0	1	Mammography, breast ultrasound examination	1	Almost every week	1	Breast ultrasound	2-5 years ago	For other reasons	1	Breast ultrasound	0	1	4	3	3	3	3	4	4	4	4	4	1	1	1	1	1	1	1	1	1	1	1	1	1	1	1	1	1	1
49	0	0	1	1	30-40	0	1	40-60	I am not sure	0		0		0				I am not sure	Clinical examination of the breast by a doctor	0	0	4	4	4	4	4	5	3	3	3	1	1	1	1	2	1	3	3	3	3	3	2	3	2	2	2	2	2	2
48	0	0	1	0			1	40-60	0	1	Mammography, Breast ultrasound, Breast self-examination	1	Every month	1	Mammography, breast ultrasound examination	Last year	My doctor recommended and referred me for breast screening	1	Mammography	1	1	A lot of 4	3	3	3	3	3	3	3	3	1	1	1	1	1	1	1	1	1	1	1	1	1	1	1	1	1	1	1
48	0	0	1	0			0			1	Mammography	0		0					Mammography	0	0	4	1	3	3	3	4	4	4	4	1	2	1	1	1	2	5	1	1	5	1	1	5	5	3	1	1	5	5
48	0	0	1	0			1	Up to 30	1	1	Mammography	1	Every year	0				I am not sure	Breast self-examination	1	0	4	1	1	4	3	5	5	5	5	5	5	1	1	1	1	5	1	1	5	1	5	5	1	1	1	1	1	5
47	0	0	1	0			0			0		1		0				0	Mammography	0	0	Not sure/I don't know	1	3	4	4	5	5	5	3	5	1	1	1	2	5	5	5	1	5	1	1	5	5	5	3	1	1	2
47	0	0	1	0			0			1	Mammography	0		0					Mammography	0	0	Not sure/I don't know	1	1	1	1	4	4	3	4	1	1	1	1	1	1	1	1	1	3	1	1	1	1	1	1	1	1	1
47	0	0	1	0			0			1	Mammography, breast ultrasound examination	1	Every month	0					Mammography	1	1	A lot of 4	1	1	1	1	5	5	5	5	1	1	3	1	1	1	1	1	1	1	1	1	1	1	2	1	1	1	1
46	0	0	1	0			1	30-40	1	1	Mammography, breast ultrasound examination	1	It has been done several times in the past years	1	Breast ultrasound	2-5 years ago	I had the screening done without a formal referral from my doctor	1	Breast ultrasound	1	1	A lot of 4	1	1	1	1	4	5	5	5	1	1	1	1	1	1	1	1	1	1	1	1	1	1	1	1	1	1	1
46	0	0	1	1	60-70	1	1	60-70	1	1	Mammography, breast ultrasound examination	1	It has been done several times in the past years	1	Mammography, breast ultrasound examination	Less than a year ago	My doctor recommended and referred me for breast screening	1	Breast ultrasound	1	1	A lot of 4	3	3	3	3	5	4	5	5	5	1	1	5	1	1	1	1	1	1	1	1	1	1	1	1	1	1	1
46	0	0	1	0			0			1	Ultrasound examination of the breast, magnetic resonance examination of the breast MRI (MRI, YAMER)	1	Every month	0					Breast ultrasound	0	0	A lot of 4	3	3	3	3	5	5	5	5	1	1	1	1	1	1	5	1	1	1	1	1	1	1	3	1	1	1	1
46	0	0	I am not sure	0			1	40-60	1	1	Mammography	0		0					Breast ultrasound	0	0	4	3	3	3	3	5	5	5	5	5	1	3	3	5	1	1	1	3	1	1	3	3	1	5	1	1	1	1
46	0	0	1	0			1	40-60	0	1	Mammography, breast ultrasound examination	1	Every month	1	Mammography, breast ultrasound examination	Less than a year ago	My doctor recommended and referred me for breast screening	1	Breast ultrasound	1	1	A lot of 4	1	1	1	1	5	5	5	5	1	1	1	1	1	1	1	1	1	1	1	1	1	1	1	1	1	1	1
46	0	0	I am not sure	0			1	30-40	1	0		1	It has been done several times in the past years	0				I am not sure	Breast self-examination	0	0	Not sure/I don't know	3	3	3	1	4	3	3	3	4	3	2	3	4	3	4	4	3	2	2	2	4	4	2	3	3	5	5
46	0	0	1	1	40-60	0	1	40-60	I am not sure	1	Breast ultrasound	1	It has been done several times in the past years	0				1	Mammography	0	0	A lot of 4	3	3	3	3	5	5	4	4	1	1	1	5	1	1	5	1	1	1	1	1	5	1	1	1	1	1	1
45	0	0	1	0			0			0		0		0						0	0	A lot of 4	3	3	3	3	5	5	5	5	1	1	1	1	4	1	1	1	1	1	1	1	1	1	3	1	1	1	1
45	0	0	1	0			1	40-60	1	0		0		0					Mammography	0	1	4	3	3	4	3	4	4	3	4	1	4	1	4	1	1	1	1	1	1	1	1	1	1	1	2	1	1	1
45	0	0	1	0			1	60-70	0	1	Breast self-examination	1	Every month	0					Breast ultrasound	0	0	A lot of 4	1	1	4	3	5	5	5	4	5	1	5	1	1	1	5	1	1	1	1	1	1	1	1	1	1	5	1
45	0	0	1	0			0			1	Mammography	0		0					Clinical examination of the breast by a doctor	0	0	4	3	3	3	3	5	5	4	4	3	1	4	4	3	1	1	1	1	1	1	1	1	1	1	1	1	1	1
45	0	0	I am not sure	0			0			1	Mammography	0		0				I am not sure	Clinical examination of the breast by a doctor	0	0	A lot of 4	3	4	4	3	4	3	1	1	2	3	2	2	2	1	4	3	4	3	1	1	1	1	1	1	1	1	3
44	0	0	1	0			0			1	Mammography, breast ultrasound examination	0		0				0	Mammography	0	0	A lot of 4	3	3	3	2	5	5	5	5	1	1	1	1	1	1	1	1	1	1	1	1	1	1	1	1	1	1	1
44	0	0	1	0			1	40-60	1	1	Mammography, breast ultrasound examination	1	It has been done several times in the past years	1	Mammography	Less than a year ago	My doctor recommended and referred me for breast screening	1	Mammography	1	1	A lot of 4	1	3	3	3	4	3	3	3	1	1	4	4	1	1	5	1	1	1	1	1	1	1	1	1	1	5	1
43	0	0	1	0			0			1	Mammography	1	Every year	0					Breast ultrasound	0	0	A lot of 4	3	3	3	1	5	5	5	5	1	1	1	1	1	1	1	1	1	1	1	3	4	1	1	1	1	1	1
42	0	0	1	0			1	30-40	0	1	Mammography	1	Every month	0				1	Breast ultrasound	0	0	4	3	3	3	3	5	5	2	5	1	4	1	1	1	1	4	1	1	1	1	1	1	1	1	1	1	1	1
42	0	0	1	0			1	40-60	0	1	Mammography, breast ultrasound examination	0		0				I am not sure	Breast ultrasound	0	0	4	3	3	3	3	4	3	3	3	2	2	1	1	3	2	2	4	3	3	3	3	3	3	3	3	3	4	3
41	0	0	1	0			0			1	Mammography	1	It has been done several times in the past years	0					Mammography	0	0	A lot of 4	3	2	1	1	5	5	5	5	1	1	1	1	1	1	1	1	1	1	1	1	1	1	1	1	1	1	1
41	0	0	1	1	60-70	1	1	40-60	0	1	Mammography, breast ultrasound, breast magnetic resonance MRI (MRI, YAMER)	1	Every month	0					Clinical examination of the breast by a doctor	0	0	A lot of 4	2	2	2	2	4	3	4	3	4	4	3	3	3	4	4	4	4	4	2	2	2	3	2	2	2	2	3
41	0	0	1	0			1	40-60	0	1	Mammography	1	It has been done several times in the past years	1	Mammography	Last year	My doctor recommended and referred me for breast screening	I am not sure	Mammography	0	0	A lot of 4	2	2	1	2	5	4	3	4	1	3	3	1	4	4	4	1	1	1	1	1	1	1	4	1	1	1	1
41	0	0	1	0			0			1	Mammography, Breast ultrasound, Breast self-examination	1	It has been done several times in the past years	0					Mammography	1	0	Not sure/I don't know	1	1	1	1	4	5	5	5	1	1	1	3	3	4	1	1	1	1	1	1	4	1	1	1	1	4	1
41	0	0	1	0			1	40-60	0	1	Mammography, breast ultrasound examination	0		0				I am not sure	Mammography	0	0	4	1	1	1	1	5	5	4	5	3	3	1	1	3	1	1	1	1	1	1	1	1	1	1	1	1	1	1
40	0	0	1	0			0			1	I am not sure	1	It has been done several times in the past years	1	Mammography	2-5 years ago	For other reasons	1	Mammography	0	0	A lot of 4	3	3	3	3	5	5	5	5	1	1	1	1	1	1	1	1	4	1	4	1	1	1	1	1	1	1	1
40	0	0	1	1	60-70		0			1	Mammography, breast ultrasound examination	0		0				1	Breast ultrasound	0	0	A lot of 4	3	3	3	3	4	5	5	5	3	1	1	5	3	1	1	5	1	5	1	1	5	1	1	1	1	1	1
40	0	0	1	0			1	40-60	1	1	Mammography, breast ultrasound examination	1	It has been done several times in the past years	0					Breast magnetic resonance examination MRI (MRI, YAMER)	1	1	A little past 4	2	2	2	2	5	5	5	5	1	1	3	1	1	1	1	1	1	4	1	5	1	1	1	1	1	1	1
40	0	0	1	0			1	40-60	0	1	Mammography, Breast ultrasound examination, Breast clinical examination by a doctor, Breast self-examination	1	It has been done several times in the past years	1	Mammography	2-5 years ago	My doctor recommended and referred me for breast screening	1	Mammography		1	A lot of 4	4	4	4	4	5	5	5	4	1	1	1	4	1	1	3	1	1	1	1	1	1	1	1	1	1	5	1
40	0	0	1	0			1	40-60	1	1	I am not sure	0		0					Clinical examination of the breast by a doctor	0	0	A lot of 4	3	3	3	3	5	5	5	5	1	1	1	1	1	1	1	1	1	2	1	1	1	1	1	1	1	1	1
40	0	0	1	0			1	40-60	0	1	Mammography	1	It has been done several times in the past years	0					Clinical examination of the breast by a doctor	1	0	A lot of 4	3	3	3	3	5	5	5	5	3	1	1	1	1	1	1	1	1	1	1	1	1	1	1	1	1	1	1
40	0	0	1	0			0			0		0		0				I am not sure	Breast magnetic resonance examination MRI (MRI, YAMER)	0	0	A lot of 4	3	3	3	3	2	4	4	4	1	2	1	2	2	2	3	3	2	2	2	2	5	3	2	2	1	5	2
40	0	0	1	0			1	40-60	0	1	Mammography	1	Every month	0				1	Mammography	0	0	4	5	5	5	5	4	5	5	4	4	1	1	1	1	1	1	1	1	1	1	1	1	1	1	1	1	1	1
39	0	0	1	0			1	30-40	0	1	Breast ultrasound	1	Every month	0				0	Breast ultrasound	0	0	4	1	1	1	1	5	5	5	5	3	1	1	4	4	4	1	1	1	1	1	1	1	1	1	1	1	1	1
39	0	0	1	0			1	I am not sure	0	1	Ultrasound examination of the breast, magnetic resonance examination of the breast MRI (MRI, YAMER)	0		1	Breast ultrasound	2-5 years ago	For other reasons	1	Breast ultrasound	0	0	4	4	4	4	4	5	5	4	4	1	1	1	4	2	1	3	2	2	2	2	2	2	2	1	1	1	1	1
39	0	0	I am not sure	0			0			1	Mammography	1	Every year	0				I am not sure	Clinical examination of the breast by a doctor	0	0	A lot of 4	3	3	4	3	4	4	1	1	2	4	3	4	3	2	4	4	3		5	4	5	3	2	5	3	5	4
39	0	0	1	0			1	40-60	1	1	Mammography, breast self-examination	1	Every month	0				I am not sure	Breast self-examination	0	0	Not sure/I don't know	3	3	3	4	5	5	3	1	2	2	2	2	2	2	4	1	3	1	3	2	5	4	3	1	1	4	1
38	0	0	1	1	30-40	0	1	40-60	0	1	I am not sure	0		0				1	Breast ultrasound	0	0	4	1	1	1	1	3	3	3	3	3	5	3	4	3	5	1	3	4	3	1	3	5	5	5	1	3	5	5
38	0	0	1	0			0			0		1	It has been done several times in the past years	1	Mammography, breast ultrasound, breast magnetic resonance MRI (MRI, YAMER), breast self-examination	Never		0	Breast magnetic resonance examination MRI (MRI, YAMER)	0	0	4	1	1	1	1	5	4	3	4	3	1	1	3	1	1	3	3	1	1	1	5	2	3	1	1	1	1	1
37	0	0	1	0			0			1	I am not sure	0		0						0	0	Not sure/I don't know	1	1	1	1	5	5	5	5	1	1	1	1	1	1	1	1	1	1	1	1	1	1	1	1	1	1	1
37	0	0	1	0			0			1	Mammography, breast ultrasound examination	1	Almost every week					0	Mammography	1	1	A lot of 4	2	2	1	1	4	5	5	4	1	1	1	1	1	1	1	1	1	1	1	1	1	1	1	1	1	1	1
37	0	0	1	0			1	I am not sure	I am not sure	0		0		0				I am not sure	Breast ultrasound	0	0	Not sure/I don't know	3	3	3	3	3	3	3	3	2	2	2	2	2	3	3	3	2	2	2	2	2	2	2	2	2		1
37	0	0	1	1	30-40	1	1	40-60	0	1	Mammography	1	It has been done several times in the past years	0				I am not sure	Mammography	0	0	4	4	4	4	4	4	4	5	4	1	1	1	1	2	1	4	1	1	1	1	2	2	1	2	1	1	1	1
36	0	0	1	0			0			1	Mammography, breast ultrasound examination	1	Every month	0					Mammography	0	0	A lot of 4	1	1	2	1	5	5	5	5	1	1	1	1	1	1	1	1	1	1	1	1	1	1	1	1	1	1	1
36	0	0	1	0			0			1	Mammography	1	Every month	0					Breast ultrasound	0	0	A lot of 4	3	3	3	3	5	5	5	5	5	1	1	1	1	1	1	1	1	1	1	1	1	1	1	1	1	1	1
36	0	0	1	0			0			1	Mammography	1	Every year	0					Mammography	1	1	A lot of 4	5	5	5	5	5	5	5	5	1	1	1	1	1	1	1	1	1	1	1	1	1	1	1	1	1	1	1
36	0	0	1	0			0			1	Mammography	0		0					Breast ultrasound	0	0	4	1	1	1	1	4	5	5	5	4	1	1	1	1	1	1	1	4	4	1	1	1	1	1	1	1	4	1
36	0	0	1	1	30-40	0	1	40-60	1	1	Mammography, breast ultrasound, breast magnetic resonance MRI (MRI, YAMER)	1	It has been done several times in the past years	1	Mammography	Last year	My doctor recommended and referred me for breast screening	1	Mammography	1	1	A lot of 4	3	3	3	3	4	4	5	4	1	1	1	5	1	1	1	1	1	1	1	1	1	1	1	1	1	5	1
36	0	0	1	0			1	After 70	0	1	Mammography, breast ultrasound examination	1	Every month	1	Mammography, breast ultrasound examination	Last year	My doctor recommended and referred me for breast screening	1	Breast ultrasound	1	1	A lot of 4	4	4	4	4	4	4	4	4	1	1	1	4	1	1	1	1	1	1	1	1	1	1	1	1	1	5	1
36	0	0	1	0			1	40-60	1	1	Mammography, breast ultrasound examination	0		1	Breast ultrasound	Last year	For other reasons	1	Breast ultrasound	1	0	4	2	3	3	3	5	4	4	4	1	2	1	5	2	1	1	1	1	1	1	1	4	1	1	1	1	1	1
35	0	0	1	0			0			0		0		0					Mammography	0	0	4					5	5	5	5	1	1	1	1	1	1	1	1	1	1	1	1	1	1	1	1	1	1	1
35	0	0	1	1	40-60	1	1	40-60	0	1	Mammography, breast ultrasound examination	0		1	Breast ultrasound	Less than a year ago	My doctor recommended and referred me for breast screening	1	Breast ultrasound	1	1	A lot of 4	1	1	1	1	5	5	5	5	1	1	1	1	1	1	1	1	1	1	1	1	1	1	1	1	1	1	1
[truncated: 34 more columns]

## Sheet: Content Validity Data (ArmEng)
	A1	E1	A2	E2	A3	E3	A4	E4	A5	E5	A6	E6	A7	E7	A8	E8	A9	E9	A10	E10	A11	E11	A12	E12	A13	E13	A14	E14	A15	E15	A16	E16	A17	E17	A18	E18	A19	E19	A20	E20
Date of the Call (yyyymmdd)	2020-06-12	2020-06-02	2020-06-01	2020-06-15	2020-06-14	2020-06-28	2020-06-14	2020-06-28	2020-04-07	2020-04-22	2020-06-01	2020-04-19	2020-06-07	2020-04-25	2020-05-03	2020-04-13	2020-05-31	2020-04-14	2020-07-02	2020-06-02	2020-05-31	2020-06-14	2020-06-01	2020-04-16	2020-06-01	2020-06-19	2020-07-02	2020-06-18	2020-06-04	2020-06-17	2020-06-01	2020-06-13	2020-05-31	2020-06-15	2020-06-03	2020-04-23	2020-07-03	2020-06-19	2020-06-01	2020-04-15
Age (Q3.2)	35	35	67	67	36	36	51	51	56	56	28	28	50	50	53	53	46	46	43	43	29	29	49	49	21	21	25	25	43	43	30	30	27	27	30	30	30	30	34	34
Q3.3 (Yes=1, No=2)	2	2	2	2	2	2	2	2	2	2	2	2	2	2	2	2	2	2	2	2	2	2	2	2	2	2	2	2	2	2	2	2	2	2	2	2	2	2	2	2
Q3.4 (Yes=1, No=2)	2	2	2	2	2	2	2	2	2	2	2	2	2	2	2	2	2	2	2	2	2	2	2	2	2	2	2	2	2	2	2	2	2	2	2	2	2	2	2	2
Q4.1 (a=1, b=2, c=3)	1	1	3	3	1	1	1	1	1	1	1	1	1	1	1	1	1	1	1	1	1	1	1	1	1	1	1	1	1	1	1	1	1	1	1	1	1	1	1	1
Q4.2 (a=1, b=2)	2	2	2	2	2	2	2	2	2	2	2	2	2	2	2	2	2	2	2	2	1	1	2	2	2	2	2	2	2	2	1	1	2	2	2	2	2	2	2	2
Q4.5 (a=1, b=2)	1	1	1	1	1	1	1	1	1	1	1	1	1	1	1	1	1	1	1	1	1	1	1	1	1	1	2	2	1	1	1	1	1	1	1	1	1	1	1	1
Q4.6 (a=1, b=2, c=3, d=4, e=5, f=6)	3	3	4	4	3	3	3	3	3	3	3	3	2	2	3	3	3	3	3	3	3	3	3	3	3	3			3	3	3	3	6	6	3	3	3	3	3	3
Q4.7 (a=1, b=2, c=3)	2	2	1	1	2	2	3	3	2	2	3	3	2	2	2	2	2	2	1	1	1	1	2	2	2	2			1	1	2	2	2	2	2	2	2	2	2	2
Q5.1 (a=1, b=2)	1	1	1	1	1	1	1	1	1	1	1	1	1	1	1	1	1	1	1	1	1	1	1	1	1	1	1	1	1	1	1	1	1	1	1	1	1	1	1	1
Q5.3 (a=1, b=2)	1	1	1	1	1	1	1	1	1	1	1	1	1	1	1	1	1	1	1	1	1	1	1	1	2	2	1	1	1	1	1	1	2	2	1	1	2	2	1	1
Q5.4 (a=1, b=2, c=3, d=4)	2	2	2	2	4	4	4	4	4	4	4	4	2	2	2	2	4	4	2	1	2	2	2	2			2	1	3	3	4	4			2	4			3	3
Q5.5 (a=1, b=2)	1	1	1	1	1	1	1	1	1	1	1	1	1	1	1	1	1	1	1	1	1	1	1	1	2	2	1	1	1	1	1	1	1	1	1	1	1	1	1	1
Q5.7 (a=1, b=2, c=3, d=4, e=5, f=6)	6	6	5	5	1	1	3	3	1	1	6	6	2	2	1	1	6	6	2	2	5	5	1	1			6	6	1	1	6	6	6	6	6	6	6	6	6	6
Q5.8 (a=1, b=2, c=3, d=4, e=5)			1	1	2	2	1	1	1	1			1	1	1	1			1	1	1	1	1	1					2	2
Q5.9 (a=1, b=2, c=3)	1	1	2	3	1	1	3	1	1	1	1	1	1	1	1	1	3	3	1	1	1	1	1	1	1	1	1	1	1	1	1	1	1	1	1	3	1	1	1	3
Q5.10 (a=1, b=2, c=3, d=4, e=5)	1	1	2	2	1	3	3	3	2	2	2	2	1	1	2	5	1	2	1	1	1	1	2	2	1	1	2	1	2	2	4	4	1	2	1	1	4	4	1	4
Q5.11 (a=1, b=2)	1	1	1	1	1	1	1	1	1	1	2	2	1	1	1	1	1	1	1	1	1	1	1	1	2	2	1	1	1	1	2	2	1	1	2	2	2	2	1	1
Q5.12 (a=1, b=2)	2	2	1	1	1	1	1	1	1	1	2	2	1	1	1	1	1	1	1	1	1	1	1	1	2	2	2	2	1	1	2	2	1	1	2	2	2	2	1	1
Q5.13 (a=1, b=2, c=3, d=4, e=5)	1	1	4	4	1	1	1	1	1	1	1	1	1	1	1	2	2	2	1	1	1	1	1	1	1	1	1	1	1	1	1	1	1	1	1	1	1	1	1	1
Q6.3.1 (1-5)	3	3	1	1	3	3	1	1	3	3	1	2	3	2	1	3	3	3	5	5	3	2	5	5	3	1	3	1	2	2	2	1	3	3	1	2	2	2	3	3
Q6.3.2 (1-5)	3	3	3	1	3	3	1	1	3	3	2	3	3	2	1	3	3	3	5	4	3	2	4	5	3	2	3	3	3	3	3	4	3	3	2	2	3	3	3	3
Q6.3.3 (1-5)	3	3	3	1	3	3	1	1	3	3	3	4	3	2	3	3	3	3	5	5	3	3	4	5	5	3	4	3	3	3	3	3	3	3	4	4	3	3	3	3
Q6.3.4 (1-5)	2	2	1	1	3	2	2	1	3	3	2	2	2	3	3	4	3	3	5	3	2	2	4	5	2	3	3	3	3	3	3	3	3	3	1	2	2	2	2	3
Q6.4.5 (1-5)	4	4	3	3	4	4	4	5	5	4	5	5	5	5	4	4	4	4	5	5	5	5	5	5	5	5	4	4	4	4	4	4	4	4	4	5	5	5	5	5
Q6.4.6 (1-5)	4	4	3	3	3	3	2	3	4	4	5	5	4	5	4	4	5	5	5	5	4	4	4	5	4	5	5	5	4	4	3	4	3	3	4	5	4	4	5	5
Q6.4.7(1-5)	4	4	3	3	3	4	3	3	4	5	5	5	5	4	4	4	5	5	5	5	3	4	5	5	4	5	5	5	4	4	2	4	3	3	5	5	3	3	5	5
Q6.4.8 (1-5)	4	4	2	3	4	3	3	5	4	5	5	5	5	5	4	4	5	5	5	5	5	4	5	5	5	5	5	4	3	3	3	5	4	4	4	5	5	4	5	5
Q7.1.9	3	3	5	5	1	2	1	3	1	2	1	1	1	4	2	2	4	4	1	2	1	1	2	4	4	2	1	1	4	1	1	1	2	3	1	1	1	1	1	1
Q7.1.10	1	1	3	3	4	4	1	1	1	1	1	1	1	1	2	2	3	4	1	1	1	1	1	1	1	1	1	1	3	3	1	1	3	1	1	1	1	1	3	3
Q7.1.11	2	2	5	5	4	4	1	1	2	3	1	1	1	1	1	1	2	2	1	1	1	1	1	1	2	2	1	1	1	2	3	4	1	3	1	1	1	1	4	1
Q7.1.12	3	3	5	5	2	3	2	3	4	3	2	2	4	4	3	2	4	4	1	1	2	2	3	2	4	2	1	1	3	3	2	2	3	4	1	1	3	4	1	3
Q7.1.13	1	1	1	1	3	3	1	1	1	1	1	1	1	1	2	2	2	1	1	1	1	1	1	1	2	1	1	1	2	2	1	1	1	1	1	1	1	1	3	3
Q7.1.14	1	1	1	1	1	2	1	1	1	1	1	1	1	1	2	2	1	1	1	1	1	1	1	1	1	1	1	1	2	2	1	1	1	1	1	2	3	4	1	1
Q7.1.15	1	1	5	5	1	1	4	3	1	1	1	1	1	1	1	2	4	1	1	1	1	1	1	1	2	1	1	1	1	1	1	1	1	1	1	1	3	4	3	1
Q7.1.16	2	2	5	5	1	1	1	1	1	1	1	1	1	1	1	2	1	1	1	1	1	1	1	1	1	1	1	1	2	2	1	1	1	1	1	1	1	1	1	1
Q7.1.17	1	1	5	5	1	1	1	1	1	1	1	1	1	2	1	2	4	4	1	1	1	1	1	1	1	1	1	1	2	2	1	1	1	1	1	1	1	1	1	1
Q7.1.18	1	1	5	5	1	1	1	1	2	1	1	1	1	1	1	2	3	3	1	1	1	1	1	2	1	1	1	1	2	3	1	1	1	1	1	1	1	1	1	1
Q7.1.19	1	1	1	1	1	1	1	1	1	1	1	1	1	1	1	1	1	1	1	1	1	1	1	1	4	4	1	1	1	1	1	1	1	1	1	1	1	1	1	1
Q7.1.20	1	1	1	1	1	1	4	3	2	1	1	1	4	2	1	2	1	1	1	1	1	1	1	1	1	1	1	1	1	1	1	1	1	1	1	1	1	1	2	2
Q7.1.21	2	2	1	1	1	1	1	1	1	1	2	2	1	1	2	2	1	1	1	1	1	1	1	2	2	2	1	1	1	1	1	1	1	1	1	2	3	3	2	2
Q7.1.22	3	3	5	5	1	1	1	1	1	1	1	1	1	1	2	2	1	1	1	1	1	1	1	1	1	1	1	1	1	2	1	1	1	1	1	1	1	1	1	1
Q7.1.23	2	2	5	5	1	1	1	1	1	1	1	1	1	1	1	2	4	4	1	1	1	1	1	1	1	1	1	1	1	2	1	1	1	1	1	1	1	1	3	3
Q7.1.24	1	1	1	1	1	1	1	1	1	2	2	1	4	3	1	2	1	1	1	1	1	1	1	1	1	1	1	1	1	1	3	3	1	1	1	3	4	4	3	4
Q7.1.25	1	1	1	1	1	1	1	1	1	1	1	1	1	2	1	1	1	1	1	1	1	1	1	1	1	1	1	1	1	1	1	1	1	1	1	2	3	3	1	1
Q7.1.26	1	1	1	1	1	1	1	1	1	1	2	2	1	1	2	2	1	1	1	1	1	1	1	1	3	3	1	1	2	2	1	1	1	1	1	1	1	1	1	1
Q7.1.27	2	2	1	1	1	1	1	1	2	1	1	1	1	1	2	2	1	1	1	1	1	1	1	1	1	1	1	1	2	2	1	1	1	1	1	1	1	1	1	1
Q7.1.28	1	1	1	1	1	1	1	1	1	2	1	1	1	1	2	2	1	1	1	1	1	1	1	1	1	1	1	1	2	2	1	1	1	1	1	1	1	1	1	1
Q7.1.29	2	2	1	1	1	1	1	1	1	1	1	1	1	1	2	2	2	1	1	1	1	1	1	1	2	2	1	1	2	2	1	1	1	1	1	1	1	1	1	1
Q7.1.30	1	1	1	1	1	1	1	1	1	1	1	1	1	1	1	1	1	1	1	1	1	1	1	1	2	2	1	1	1	1	1	1	1	1	1	1	1	1	1	1
Q7.1.31	2	2	1	1	1	1	1	1	1	1	1	1	1	1	1	1	1	2	1	1	1	1	1	1	1	1	1	1	2	2	1	1	1	1	1	1	1	1	1	1
Q7.1.32	2	2	5	4	1	1	1	1	1	1	1	1	1	1	1	1	1	1	1	1	1	1	1	1	1	1	1	1	2	2	1	1	1	1	1	1	1	1	1	1
Q7.2.33	3	3	3	3	5	5	2	1	1	2	3	3	5	5	3	4	5	5	5	5	3	3	5	4	4	5	5	5	4	5	5	4	4	5	4	4	5	4	5	5
Q7.2.34	5	5	5	5	5	5	5	5	5	5	5	5	5	5	5	4	5	5	5	5	5	5	5	5	5	5	5	5	5	5	5	5	5	5	5	5	5	5	5	5
Q7.2.35	5	5	5	5	5	5	5	5	5	5	5	5	4	4	5	4	5	5	5	5	5	5	5	5	5	5	5	5	5	5	5	5	5	5	5	5	5	5	4	4
Q7.2.36	5	5	5	5	5	5	2	3	5	5	5	5	5	5	5	5	5	5	5	5	5	5	5	5	5	5	5	5	5	5	5	5	5	5	5	5	5	3	5	5
Q7.2.37	5	5	1	1	5	5	5	5	5	5	5	5	5	5	5	5	5	5	5	5	5	5	5	5	5	5	5	5	5	5	5	5	5	5	5	5	5	5	5	5
Q7.2.38	5	5	1	1	5	5	5	5	5	5	5	5	5	5	5	5	4	5	5	5	5	5	5	5	5	5	5	5	5	5	5	5	5	5	5	5	5	5	5	5
Q7.2.45	5	5	5	5	5	5	5	5	5	5	5	5	5	5	5	5	5	5	5	5	5	5	5	5	5	5	5	5	5	5	5	5	5	5	5	5	5	5	5	5
Q7.2.46	5	5	5	5	5	5	4	5	5	5	5	5	5	5	5	5	5	5	5	5	5	5	5	5	3	3	5	5	4	4	5	5	5	5	5	5	5	5	5	5
Q7.2.47	5	5	1	1	5	5	5	5	5	5	5	5	5	5	5	5	4	4	5	5	5	5	5	5	5	5	5	5	4	4	3	4	5	5	5	5	4	5	5	5
Q7.3.48	4	4	5	5	5	5	3	4	4	4	2	1	1	3	4	4	1	4	4	1	4	4	1	2	1	1	1	1	4	4	3	4	3	4	3	4	4	4	5	5
Q7.3.49	5	5	5	5	5	5	2	2	4	4	4	4	1	1	3	4	1	2	1	1	3	3	1	2	1	1	1	2	4	4	3	4	2	4	2	3	3	4	5	5
Q7.3.50	5	5	5	5	5	5	1	2	4	4	1	2	1	1	3	4	1	1	1	1	4	4	1	1	1	1	1	1	4	4	1	1	1	1	2	2	2	4	3	2
Q7.3.51	4	4	1	1	5	5	1	1	4	4	1	1	1	1	4	3	1	1	1	1	2	2	1	1	1	1	1	2	4	4	1	1	1	1	1	1	2	3	1	1
Q7.3.52	4	4	1	1	5	5	1	1	3	3	1	1	1	1	3	3	1	1	1	1	1	1	1	1	1	1	1	1	4	4	1	1	1	1	1	1	3	4	1	1
Q7.3.53	5	5	1	1	5	5	1	1	4	4	1	1	1	1	4	4	1	1	1	1	2	2	1	2	1	1	1	2	4	4	3	1	1	1	1	2	4	4	4	4
Q8.3 (a=1, b=2)	1	1	1	1	1	1	1	1	1	1	1	1	1	1	1	1	1	1	1	1	1	1	1	1	1	1	1	1	1	1	1	1	1	1	1	1	1	1	1	1
Q9.2 (a=1, b=2, c=3, d=4)	1	1	2	2	2	2	3	3	2	2	1	1	2	2	2	2	4	4	2	2	1	1	2	2	1	1	1	1	2	2	2	2	1	1	1	1	1	1	2	2
Q9.3 (a=1, b=2, c=3, d=4)	4	4	4	4	4	4	4	4	4	4	4	4	4	4	4	4	4	4	4	4	4	4	4	4	4	4	4	4	4	4	4	4	4	4	4	4	4	4	4	4
Q9.4 (a=1, b=2, c=3, d=4)	1	1	1	1	1	1	1	1	1	1	4	4	1	1	1	1	1	1	1	1	4	4	1	1	1	1	1	1	1	1	1	1	4	4	1	1	1	1	3	3
Q9.6 (a=1, b=2, c=3, d=4)	3	3	3	3	3	3	3	3	2	3	1	1	1	1	3	3	3	3	3	3	3	3	3	3	3	3	2	2	3	3	3	3	2	2	3	3	3	3	3	3
Q9.7 (a=1, b=2, c=3)	1	1	1	1	2	1	2	1	2	2	1	1	1	1	1	1	1	1	1	1	1	1	1	1	1	2	1	1	3	3	2	1	1	1	1	1	2	2	1	1
